# Supplementary material for: Mass Media Narratives of Psychiatric Adverse Events Associated With Generative AI Chatbots: Rapid Scoping Review
Source: JMIR Ment Health. 2026 Mar 30;13:e93040. doi: 10.2196/93040 (PMC13077275; doi:10.2196/93040)
Supplement: Multimedia Appendix 2 [file mental_v13i1e93040_app2.xlsx]

## Sheet: Data_Extraction
AI Conversational Agent Adverse Outcome – News Coding Template
Unique Article Identifier	Coder Identifier	Date of Coding	Name of Media Outlet	Country or Region of Outlet	Article URL	Date of Publication	Section of Publication	Type of Article	Full Headline Text	Tone of Headline	Editor’s Suicide Warning Included	Crisis or Helpline Resources Included	Unique Case Identifier	Country Where Case Occurred	Type of Case or Context	Age of Individual	Age Category	Gender of Individual	Family Status	Cognitive or Developmental Vulnerability	History of Mental Health Conditions	Psychosocial Stressors (Multiple Allowed)	AI Platform Used	Chatbot Name or Persona	Type of Persona	Stated or Marketed Purpose of AI Tool	Technology or Model Mentioned (Free Text)	Age Rating Mentioned	Duration of Interaction with AI	Intensity of Interaction with AI	Harmful AI Behaviors Reported (Multiple Allowed)	Boundary Violations Reported (Multiple Allowed)	Type of Outcome	Severity of Outcome	Time Proximity Between AI Use and Outcome	Type of Evidence Reported	Primary Causal Attribution	Language Used to Describe Causality	Alternative Explanations Mentioned	Experts Quoted in Article	Types of Experts Quoted (Multiple Allowed)	Type of Legal Action Reported	Calls for Regulation	Type of Company Response	Safeguards Mentioned (Multiple Allowed)	Overall Emotional Tone of Article	Primary Framing of the Story	Societal-Level Framing
1	AC	2026-01-06	CBS News	United States	https://www.cbsnews.com/colorado/news/lawsuit-characterai-chatbot-colorado-suicide/	02/10/2025	Local News	Breaking news	Colorado family sues AI chatbot company after daughter’s suicide: ‘My child should be here	Concern/Warning	No	No	Juliana Peralta	United States	Death	13	Minor (<18)	Woman/Girl	Parent mentionned	None reported	Not reported/Unknown	None reported	Character AI	Hero	Romantic/Sexual	Companionship	NA	Yes	Weeks	Daily	Discouraged human relationships	Sexual content with minor	Suicide death	Fatal	Immediate (<48h)	Chat logs/screenshots	Company/design choices	Alleged	No	Yes	Matthew Bergman, the lead attorney of the Social Media Victims Law Center	Lawsuit filed	Yes	Safety update announced	Increased safety features	Tragic	Regulatory gap	AI safety/regulation debate
2	AC	2026-01-06	CNN	United States	https://www.cnn.com/2025/09/16/tech/character-ai-developer-lawsuit-teens-suicide-and-suicide-attempt	16/09/2025	Business - Tech	Human-interest	More families sue Character.AI developer, alleging app played a role in teens’ suicide and suicide attempt	Neutral	Yes	Yes	Juliana Peralta	United States	Death	13	Minor (<18)	Woman/Girl	Parent mentionned	None reported	Explicitly reported	Loneliness	Character AI	Hero	Romantic/Sexual	Companionship	NA	No	Weeks	Daily	Failed to dissuade self-harm, sexual ovetures	Sexual content with minor	Suicide death	Fatal	Immediate (<48h)	Chat logs/screenshots	AI system behavior	Alleged	No	Yes	Matthew Bergman, the lead attorney of the Social Media Victims Law Center	Lawsuit filed	Yes	Safety update announced	Increased safety features, attempt to contact parents if user is minor, new parental controls	Protective (children)	Corporate negligence	AI safety/regulation debate
3	AC	2026-01-06	CNN	United States	https://www.cnn.com/2025/09/16/tech/character-ai-developer-lawsuit-teens-suicide-and-suicide-attempt	16/09/2025	Business - Tech	Human-interest	More families sue Character.AI developer, alleging app played a role in teens’ suicide and suicide attempt	Neutral	Yes	Yes	Nina	United States	Suicide attempt	Unknown	Minor (<18)	Woman/Girl	Parent mentionned	None reported	Not reported/Unknown	None reported	Character AI	Harry Potter	Romantic/Sexual	Companionship	NA	No	Weeks	Emotionally dependent	Validated delusions, failed to dissuade self-harm; possessive; discouraged human relationhips	Sexual content with minor	Suicide attempt	Unknown	Short-term (days–weeks)	Chat logs/screenshots	AI system behavior	Alleged	No	Yes	Matthew Bergman, the lead attorney of the Social Media Victims Law Center	Lawsuit filed	Yes	Safety update announced	Increased safety features, attempt to contact parents if user is minor, new parental controls	Protective (children)	Corporate negligence	AI safety/regulation debate
3	AC	2026-01-06	CNN	United States	https://www.cnn.com/2025/09/16/tech/character-ai-developer-lawsuit-teens-suicide-and-suicide-attempt	16/09/2025	Business - Tech	Human-interest	More families sue Character.AI developer, alleging app played a role in teens’ suicide and suicide attempt	Neutral	Yes	Yes	Jane Doe's son	United States	Self-harm	Unknown	Minor (<18)	Man/Boy	Parent mentionned	None reported	Not reported/Unknown	None reported	Character AI	Not reported	Companion/Friend	Companionship	NA	No	Unknown	Unknown	None reported	Sexual exploitation, emotional abuse and manipulation	Self-harm (non-suicide)	Serious harm	Unknown	Other/Unknown	AI system behavior	Alleged	No	Yes	Matthew Bergman, the lead attorney of the Social Media Victims Law Center	Lawsuit filed	Yes	Safety update announced	Increased safety features, attempt to contact parents if user is minor, new parental controls	Protective (children)	Corporate negligence	AI safety/regulation debate
3	AC	2026-01-06	The Guardian	United States	https://www.theguardian.com/technology/2025/oct/29/character-ai-suicide-children-ban	29/10/2025	Local News	Breaking news	Character.AI bans users under 18 after being sued over child’s suicide	Neutral	No	Yes	Sewell Setzer III	United States	Death	14	Minor (<18)	Man/Boy	Parent mentionned	None reported	Not reported/Unknown	None reported	Character AI	Not reported	Romantic/Sexual	Companionship	NA	Yes	Unknown	Unknown	None reported	None/Unknown	Suicide death	Fatal	Unknown	Other/Unknown	Mixed/unclear	Contributed to	No	Yes	None	Lawsuit filed	Yes	Safety update announced	Removing open-ended chat	Protective (children)	Regulatory gap	Youth mental-health crisis
3	AC	2026-01-06	NBC News	United States	https://www.nbcnews.com/tech/characterai-lawsuit-florida-teen-death-rcna176791	23/10/2025	Tech	Human-interest	Lawsuit claims Character.AI is responsible for teen’s suicide	Concern/Warning	No	Yes	Sewell Setzer III	United States	Death	14	Minor (<18)	Man/Boy	Parent mentionned	None reported	Not reported/Unknown	None reported	Character AI	Daenero; Mrs Barnes; Rhaenyra	Romantic/Sexual	Companionship	NA	No	Months+	Frequent	Failed to dissuade self-harm; encouraged self-harm or suicide; sexual overtures	Sexual content with minor	Suicide death	Fatal	Unknown	Chat logs/screenshots	AI system behavior	Alleged	No	Yes	Matthew Bergman, the lead attorney of the Social Media Victims Law Center	Lawsuit filed	Yes	Safety update announced	Increased safety features	Protective (children)	Corporate negligence	AI safety/regulation debate
3	AC	2026-01-06	CNN	United States	https://www.cnn.com/2024/10/30/tech/teen-suicide-character-ai-lawsuit	30/10/2024	Business - Tech	Human-interest	“There are no guardrails.” This mom believes an AI chatbot is responsible	Alarmist	Yes	Yes	Sewell Setzer III	United States	Death	14	Minor (<18)	Man/Boy	Parent mentionned	None reported	Explicitly reported	None reported	Character AI	Not reported	Romantic/Sexual	Companionship	NA	Yes	Months+	Unknown	Failed to dissuade self-harm; encouraged self-harm or suicide; sexual overtures	Sexual content with minor	Suicide death	Fatal	Immediate (<48h)	Chat logs/screenshots	Company/design choices	Contributed to	No	Yes	Matthew Bergman, the lead attorney of the Social Media Victims Law Center	Lawsuit filed	Yes	Safety update announced	Increased safety features	Tragic	Corporate negligence	AI safety/regulation debate
3	AC	2026-01-06	AP News	United States	https://apnews.com/article/ai-lawsuit-suicide-artificial-intelligence-free-speech-ccc77a5ff5a84bda753d2b044c83d4b6	21/05/2025	US News	Breaking news	Judge rejects claim AI chatbots have free-speech rights in teen death lawsuit	Neutral	No	Yes	Sewell Setzer III	United States	Death	14	Minor (<18)	Man/Boy	Parent mentionned	None reported	Not reported/Unknown	None reported	Character AI	From Games of Thrones	Romantic/Sexual	Companionship	NA	No	Months+	Unknown	Encouraged self-harm/suicide	Sexual exploitation, emotional abuse and manipulation	Suicide death	Fatal	Immediate (<48h)	Chat logs/screenshots	AI system behavior	Alleged	No	Yes	Lyrissa Barnett Lidsky, a law professor at the University of Florida	Lawsuit filed	Yes	Condolence	Increased safety features	Protective (children)	Regulatory gap	AI safety/regulation debate
3	AC	2026-01-07	Reuters	United States	https://www.reuters.com/investigates/special-report/meta-ai-chatbot-death/	14/08/2025	Special Report	Breaking news	A cognitively impaired New Jersey man grew infatuated with “Big sis Billie”	Moral panic	No	No	Thongbue Wongbandue	United States	Death	76	Older adult (65+)	Man/Boy	Wife mentionned	Cognitive impairment	Not reported/Unknown	None reported	Meta AI	Big Sis Billie	Romantic/Sexual	Entertainment	NA	No	Unknown	Unknown	Claimed to be real/sentient, sexual overtures	Suggested offline meeting	Death (non-suicide)	Fatal	Immediate (<48h)	Chat logs/screenshots	Company/design choices	Contributed to	No	Yes	AI design experts	None	Yes	Policy change	Content filters	Tragic	Victim vs predatory tech	Tech hubris/anthropomorphism
3	AC	2026-01-07	Rolling stones	United States	https://www.rollingstone.com/culture/culture-features/chatgpt-obsession-mental-breaktown-alex-taylor-suicide-1235368941/	22/06/2025	Culture	Other	He Had a Mental Breakdown Talking to ChatGPT. Then Police Killed Him	Alarmist	No	No	Alex Taylor	United States	Death	35	Adult (18-64)	Man/Boy	Parent mentionned	Neurodevelopmental condition	Explicitly reported	Grief/loss; Family conflict; Other	ChatGPT	Juliet	Romantic/Sexual	Companionship	Chat-GPT-4o	Unknown	Months+	Multiple hours/day	Validated delusions; Other	Coercive/controlling language	Death (non-suicide)	Fatal	Immediate (<48h)	Multiple sources	Mixed/unclear	Contributed to	Yes	Yes	Jodi Halpern; Carissa Véliz (psychiatrist, ethicist)	Lawsuit filed	Yes	Safety update announced	Crisis hotline prompt	Tragic	Corporate negligence	AI safety/regulation debate
3	AC	2026-01-07	BBC	United Kingdom	https://www.bbc.com/news/articles/cg505mn84ydo	03/09/2025	Technology	Opinion/Commentary	Family of dead teen say ChatGPT’s new parental controls not enough	Advocacy/Reform-oriented	No	No	Adam Raine	United States	Death	16	Minor (<18)	Man/Boy	Parent mentionned	None reported	Implied	Other	ChatGPT	ChatGPT	Other/Unknown	Other/Unknown	NA	No	Unknown	Unknown	Encouraged self-harm/suicide ; failed to dissuade self-harm	None/Unknown	Suicide death	Fatal	Immediate (<48h)	Chat logs/screenshots	Regulatory/platform failure	Alleged	No	Yes	Jay Edelson, lawyer	Lawsuit filed	Yes	Safety update announced	Parental controls	Protective (children)	Corporate negligence	Youth mental-health crisis
3	AC	2026-01-07	BBC	United Kingdom	https://www.bbc.com/news/articles/cgerwp7rdlvo	27/08/2025	BBC News	Human-interest	Parents of teenager who took his own life sue OpenAI	Neutral	Yes	Yes	Adam Raine	United States	Death	16	Minor (<18)	Man/Boy	Parent mentionned	None reported	Explicitly reported	Anxiety	ChatGPT	ChatGPT	Companion/Friend	Other/Unknown	NA	No	Months+	Daily	Failed to dissuade self-harm	None/Unknown	Suicide death	Fatal	Immediate (<48h)	Chat logs/screenshots	Company/design choices	Alleged	No	No	None	Lawsuit filed	Yes	Safety update announced	Crisis hotline prompt	Tragic	Corporate negligence	Youth mental-health crisis
3	AC	2026-01-07	BBC	United Kingdom	https://www.bbc.com/news/articles/cgerwp7rdlvo	27/08/2025	BBC News	Human-interest	Parents of teenager who took his own life sue OpenAI	Neutral	Yes	Yes	Sophie Reiley	United States	Death	Unknown	Unknown	Woman/Girl	Parent mentionned	None reported	Not reported/Unknown	None reported	ChatGPT	ChatGPT	Companion/Friend	Other/Unknown	NA	No	Unknown	Unknown	Failed to dissuade self-harm; discouraged human relationships; failed to reality-test	Medical misinformation	Suicide death	Fatal	Immediate (<48h)	Family testimony	AI system behavior	Alleged	No	No		Lawsuit filed	Yes	Safety update announced	Self-harm detection	Tragic	Corporate negligence	Youth mental-health crisis
3	AC	2026-01-07	The Guardian	United States	https://www.theguardian.com/technology/2025/nov/26/chatgpt-openai-blame-technology-misuse-california-boy-suicide	26/11/2025	Technology	Breaking news	ChatGPT firm blames boy’s suicide on “misuse” of its technology	Neutral	No	No	Adam Raine	United States	Death	16	Minor (<18)	Man/Boy	Not reported	None reported	Implied	None reported	ChatGPT	ChatGPT	Companion/Friend	Other/Unknown	NA	No	Months+	Unknown	Failed to dissuade self-harm	None/Unknown	Suicide death	Fatal	Unknown	Chat logs/screenshots	AI system behavior	Alleged	No	Yes	Jay Edelson, lawyer	Lawsuit filed	Yes	Denial/dispute	Self-harm detection	Outrage	Corporate negligence	Youth mental-health crisis
3	AC	2026-01-07	Le figaro	France	https://www.lefigaro.fr/secteur/high-tech/chatgpt-accuse-du-suicide-d-un-adolescent-openai-se-dedouane-et-accuse-la-victime-d-un-mauvais-usage-de-l-intelligence-artificielle-20251126	27/11/2025	Secteur high tech	Human-interest	ChatGPT accusé du suicide d’un adolescent : OpenAI se dédouane et accuse la victime d’un «mauvais usage» de l’intelligence artificielle	Neutral	No	No	Adam Raine	United States	Death	16	Minor (<18)	Man/Boy	Not reported	None reported	Not reported/Unknown	None reported	ChatGPT	ChatGPT	Companion/Friend	Other/Unknown	NA	No	Months+	Unknown	Encouraged self-harm/suicide ; provided method/ instructions	None/Unknown	Suicide death	Fatal	Immediate (<48h)	Chat logs/screenshots	Regulatory/platform failure	Alleged	No	Yes	Jay Edelson, lawyer	Lawsuit filed	Yes	Denial/dispute	Parental controls	Outrage	Corporate negligence	AI safety/regulation debate
3	AC	2026-01-07	CNN	United States	https://www.cnn.com/2025/11/06/us/openai-chatgpt-suicide-lawsuit-invs-vis	20/11/2025	CNN Investigates	Investigative	ChatGPT encouraged college graduate to commit suicide, lawsuit says	Alarmist	Yes	Yes	Zane Shamblin	United States	Death	23	Adult (18-64)	Man/Boy	Parent mentionned	None reported	Not reported/Unknown	Loneliness/isolation	ChatGPT	ChatGPT	Companion/Friend	Other/Unknown	NA	No	Months+	Frequent	Encouraged self-harm/suicide ; provided method/ instructions; Encouraged isolation	None/Unknown	Suicide death	Fatal	Immediate (<48h)	Chat logs/screenshots	Company/design choices	Alleged	No	Yes	Matthew Bergman, the lead attorney of the Social Media Victims Law Center, multiple employees	Lawsuit filed	Yes	Safety update announced	Self-harm detection	Tragic	Corporate negligence	AI safety/regulation debate
3	AC	2026-01-07	CNN	United States	https://www.cnn.com/2025/11/06/us/openai-chatgpt-suicide-lawsuit-invs-vis	20/11/2025	CNN Investigates	Investigative	ChatGPT encouraged college graduate to commit suicide, lawsuit says	Alarmist	Yes	Yes	Adam Raine	United States	Death	16	Minor (<18)	Man/Boy	Not reported	None reported	Not reported/Unknown	None reported	ChatGPT	ChatGPT	Other/Unknown	Other/Unknown	NA	No	Unknown	Unknown	Provided method/ instructions, failure to dissuade self-harm, encouraged self-harm/ suicide	None/Unknown	Suicide death	Fatal	Unknown	Other/Unknown	AI system behavior	Alleged	No	Yes	Matthew Bergman, the lead attorney of the Social Media Victims Law Center, multiple employees	Lawsuit filed	Yes	Safety update announced	Self-harm detection	Tragic	Corporate negligence	AI safety/regulation debate
3	AC	2026-01-07	CNN	United States	https://www.cnn.com/2025/11/06/us/openai-chatgpt-suicide-lawsuit-invs-vis	20/11/2025	CNN Investigates	Investigative	ChatGPT encouraged college graduate to commit suicide, lawsuit says	Alarmist	Yes	Yes	Sewell Setzer III	United States	Death	14	Minor (<18)	Man/Boy	Not reported	None reported	Not reported/Unknown	None reported	Character AI	Not reported	Companion/Friend	Companionship	NA	No	Unknown	Unknown	Not reported	None/Unknown	Suicide death	Fatal	Unknown	Other/Unknown	Mixed/unclear	Caused	No	Yes	Matthew Bergman, the lead attorney of the Social Media Victims Law Center, multiple employees	Lawsuit filed	Yes	Safety update announced	Self-harm detection	Tragic	Corporate negligence	AI safety/regulation debate
3	AC	2026-01-07	Le figaro	France	https://www.lefigaro.fr/international/je-t-aime-zane-on-se-voit-de-l-autre-cote-spaceman-la-famille-d-un-americain-accuse-chatgpt-apres-son-suicide-20251110	10/11/2025	International	Investigative	«Je t’aime, Zane. (…) On se voit de l’autre côté, spaceman» : la famille d’un Américain accuse ChatGPT après son suicide	Alarmist	No	No	Zane Shamblin	United States	Death	23	Adult (18-64)	Man/Boy	Parent mentionned	None reported	Not reported/Unknown	None reported	ChatGPT	ChatGPT	Companion/Friend	Other/Unknown	NA	No	Unknown	Unknown	Encouraged self-harm/suicide; Failed to dissuade	None/Unknown	Suicide death	Fatal	Immediate (<48h)	Chat logs/screenshots	Company/design choices	Alleged	No	Yes	Lawyers	Lawsuit filed	Yes	Other/Unknown	None mentioned	Protective (children)	Technology cautionary tale	AI safety/regulation debate
3	AC	2026-01-10	Le figaro	France	https://www.lefigaro.fr/international/je-t-aime-zane-on-se-voit-de-l-autre-cote-spaceman-la-famille-d-un-americain-accuse-chatgpt-apres-son-suicide-20251110	10/11/2025	International	Investigative	«Je t’aime, Zane. (…) On se voit de l’autre côté, spaceman» : la famille d’un Américain accuse ChatGPT après son suicide				Amaurie Lacey	United States	Death	17	Minor (<18)	Woman/Girl	Not reported	None reported	Not reported/Unknown	None reported	ChatGPT	ChatGPT	Companion/Friend	Other/Unknown	NA	No	Unknown	Unknown	Provided method/ instructions	None/Unknown	Suicide death	Fatal	Unknown	Other/Unknown	Mixed/unclear	Caused	No	Yes	Lawyers	Lawsuit filed	Yes	Other/Unknown	None mentioned	Protective (children)	Technology cautionary tale	AI safety/regulation debate
3	AC	2026-01-07	The Guardian	United States	https://www.theguardian.com/technology/2025/nov/07/chatgpt-lawsuit-suicide-coach	07/11/2025	Technology	Human-interest	ChatGPT accused of acting as ‘suicide coach’ in series of US lawsuits	Moral panic	No	No	Zane Shamblin	United States	Death	23	Adult (18-64)	Man/Boy	Parent mentionned	None reported	Not reported/Unknown	None reported	ChatGPT	ChatGPT	Companion/Friend	Other/Unknown	Chat-GPT-4o	No	Unknown	Unknown	Encouraged self-harm/suicide; Failed to dissuade; Provided method/ instructions ; encouraged isolation	None/Unknown	Suicide death	Fatal	Immediate (<48h)	Chat logs/screenshots	Company/design choices	Alleged	No	Yes	Lawyers	Lawsuit filed	Yes	Safety update announced	Self-harm detection	Outrage	Corporate negligence	AI safety/regulation debate
3	AC	2026-01-10	The Guardian	United States	https://www.theguardian.com/technology/2025/nov/07/chatgpt-lawsuit-suicide-coach	07/11/2025	Technology	Human-interest	ChatGPT accused of acting as ‘suicide coach’ in series of US lawsuits		No	No	Amaurie Lacey	United States	Death	17	Minor (<18)	Man/Boy	Not reported	None reported	Not reported/Unknown	Mental health crisis	ChatGPT	ChatGPT	Companion/Friend	Other/Unknown	NA	No	Unknown	Unknown	Encouraged self-harm/suicide; Failed to dissuade; provided method/ instructions	None/Unknown	Suicide death	Fatal	Unknown	Lawsuit/complaint	AI system behavior	Alleged	No	Yes	Lawyers	Lawsuit filed	Yes	Safety update announced	Self-harm detection	Outrage	Corporate negligence	AI safety/regulation debate
3	AC	2026-01-10	The Guardian	United States	https://www.theguardian.com/technology/2025/nov/07/chatgpt-lawsuit-suicide-coach	07/11/2025	Technology	Human-interest	ChatGPT accused of acting as ‘suicide coach’ in series of US lawsuits		No	No	Joshuan Enneking	United States	Death	26	Adult (18-64)	Man/Boy	Not reported	None reported	Not reported/Unknown	None reported	ChatGPT	ChatGPT	Companion/Friend	Other/Unknown	NA	No	Unknown	Unknown	Encouraged self-harm/suicide; Failed to dissuade	None/Unknown	Suicide death	Fatal	Unknown	Lawsuit/complaint	AI system behavior	Alleged	No	Yes	Lawyers	Lawsuit filed	Yes	Safety update announced	Self-harm detection	Outrage	Corporate negligence	AI safety/regulation debate
3	AC	2026-01-10	The Guardian	United States	https://www.theguardian.com/technology/2025/nov/07/chatgpt-lawsuit-suicide-coach	07/11/2025	Technology	Human-interest	ChatGPT accused of acting as ‘suicide coach’ in series of US lawsuits		No	No	Joe Ceccanti	United States	Death	48	Adult (18-64)	Man/Boy	Wife	Unknown	Not reported/Unknown	None reported	ChatGPT	ChatGPT	Companion/Friend	Other/Unknown	NA	No	Unknown	Unknown	Failed to reality test, encouraged delusions	None/Unknown	Psychiatric hospitalization	Fatal	Unknown	Lawsuit/complaint	AI system behavior	Alleged	No	Yes	Lawyers	Lawsuit filed	Yes	Safety update announced	Self-harm detection	Outrage	Corporate negligence	AI safety/regulation debate
3	AC	2026-01-07	France info	France	https://www.franceinfo.fr/internet/intelligence-artificielle/etats-unis-chat-gpt-responsable-du-suicide-d-un-ado_7461235.html	29/08/2025	France info	Human-interest	États-Unis : Chat GPT responsable du suicide d'un ado ?	Alarmist	No	No	Adam Raine	United States	Death	16	Minor (<18)	Man/Boy	Parent mentionned	None reported	Not reported/Unknown	None reported	ChatGPT	ChatGPT	Companion/Friend		NA	No	Months+	Unknown	Encouraged self-harm/suicide; Failed to dissuade	None/Unknown	Suicide death	Fatal	Unknown	Chat logs/screenshots	AI system behavior	Contributed to	No	Yes	Psychanalyst, Micheal Stora	Other/Unknown	Yes	No comment	None mentioned	Fear-inducing	Personal tragedy	AI safety/regulation debate
3	AC	2026-01-07	Wall Street Journal	United States	https://www.wsj.com/tech/ai/chatgpt-ai-stein-erik-soelberg-murder-suicide-6b67dbfb				A Troubled Man, His Chatbot and a Murder-Suicide in Old Greenwich	Alarmist	No	No														Other/Unknown																						AI safety/regulation debate
3	AC	2026-01-07	Journal de Montreal	Canada	https://www.journaldemontreal.com/2025/12/11/chat-gpt-accuse-davoir-favorise-un-meurtre-suivi-dun-suicide-aux-etats-unis	11/12/2025	Monde - États-Unis	Human-interest	ChatGPT accusé d'avoir favorisé un meurtre suivi d'un suicide aux États-Unis	Moral panic	No	No	Stein-Eric Soelberg	United States	Murder and suicide	56	Adult (18-64)	Man/Boy	None	None reported	Not reported/Unknown	None reported	ChatGPT	ChatGPT	Companion/Friend	Other/Unknown	Chat-GPT-4o	No	Months+	Frequent	Validated delusions	None/Unknown	Suicide death	Fatal	Unknown	Chat logs/screenshots	AI system behavior	Alleged	No	No		Lawsuit filed	Yes	Safety update announced	Self-harm detection, parental control	Other	Personal tragedy	AI safety/regulation debate
3	AC	2026-01-07	Yahoo finance	United States	https://ca.finance.yahoo.com/news/openai-faces-7-lawsuits-claiming-012223795.html	06/11/2025	The canadian press	Explainer	OpenAI faces 7 lawsuits claiming ChatGPT drove people to suicide, delusions	Alarmist	Yes	Yes	Amaurie Lacey	United States	Death	17	Adult (18-64)	Man/Boy	None	None reported	Not reported/Unknown	None reported	ChatGPT	ChatGPT	Companion/Friend	Other/Unknown	NA	No	Unknown	Frequent	Encouraged self-harm/suicide; Failed to dissuade; provided method/ instructions	None/Unknown	Suicide death	Fatal	Unknown	Chat logs/screenshots	AI system behavior	Alleged	No	Yes	Daniel Weiss, Chief advocacy common sense; Matthew Bergman	Lawsuit filed	Yes	No comment	None mentioned	Protective (children)	Corporate negligence	AI safety/regulation debate
3	AC	2026-01-10	Yahoo finance	United States	https://ca.finance.yahoo.com/news/openai-faces-7-lawsuits-claiming-012223795.html	06/11/2025	The canadian press	Explainer	OpenAI faces 7 lawsuits claiming ChatGPT drove people to suicide, delusions	Alarmist	Yes	Yes	Alan Brooks	United States	Hospitalization	48	Adult (18-64)	Man/Boy	None	None reported	Not reported/Unknown	None reported	ChatGPT	ChatGPT	Companion/Friend	Other/Unknown	NA	No	Unknown	Unknown	Validated delusions	Medical misinformation	Psychiatric hospitalization	Moderate harm	Unknown	Family testimony	AI system behavior	Alleged	No	Yes	Daniel Weiss, Chief advocacy common sense; Matthew Bergman	Lawsuit filed	Yes	No comment	None mentioned	Protective (children)	Corporate negligence	AI safety/regulation debate
3	AC	2026-01-10	Yahoo finance	United States	https://ca.finance.yahoo.com/news/openai-faces-7-lawsuits-claiming-012223795.html	06/11/2025	The canadian press	Explainer	OpenAI faces 7 lawsuits claiming ChatGPT drove people to suicide, delusions	Alarmist	Yes	Yes	Adam Raine	United States	Death	16	Minor (<18)	Man/Boy	None	None reported	Not reported/Unknown	None reported	ChatGPT	ChatGPT	Companion/Friend	Other/Unknown	NA	No	Unknown	Unknown	Encouraged self-harm/suicide	Other	Suicide death	Fatal	Unknown	Lawsuit/complaint	AI system behavior	Alleged	No	Yes	Daniel Weiss, Chief advocacy common sense; Matthew Bergman	Lawsuit filed	Yes	No comment	None mentioned	Protective (children)	Corporate negligence	AI safety/regulation debate
3	AC	2026-01-08	Social Media Victim Law Center	United States	https://socialmediavictims.org/press-releases/smvlc-tech-justice-law-project-lawsuits-accuse-chatgpt-of-emotional-manipulation-supercharging-ai-delusions-and-acting-as-a-suicide-coach/	2025-11-06	Press release	Legal/Business	SMVLC Files 7 Lawsuits Accusing ChatGPT of Emotional Manipulation	Neutral	No	Yes	Zane Shamblin	United States	Death	23	Adult (18-64)	Man/Boy	Not reported	None reported	Not reported/Unknown	None reported	ChatGPT	ChatGPT	Companion/Friend	Other/Unknown	Chat-GPT-4o	No	Months+	Frequent	Encouraged self-harm/suicide; Failed to dissuade	None/Unknown	Suicide death	Fatal	Immediate (<48h)	Chat logs/screenshots	AI system behavior	Alleged	No	Yes	Matthew Bergman, the lead attorney of the Social Media Victims Law Center	Lawsuit filed	Yes	No comment	None mentioned	Tragic	Corporate negligence	AI safety/regulation debate
3	AC	2026-01-10	Social Media Victim Law Center	United States	https://socialmediavictims.org/press-releases/smvlc-tech-justice-law-project-lawsuits-accuse-chatgpt-of-emotional-manipulation-supercharging-ai-delusions-and-acting-as-a-suicide-coach/	2025-11-06	Press release	Legal/Business	SMVLC Files 7 Lawsuits Accusing ChatGPT of Emotional Manipulation	Neutral	No	Yes	Amaurie Lacey	United States	Death	17	Adult (18-64)	Man/Boy	Family	None reported	Not reported/Unknown	Depression	ChatGPT	ChatGPT	Companion/Friend	Other/Unknown	Chat-GPT-4o	No	Unknown	Frequent	Encouraged self-harm/suicide; Failed to dissuade; provided method/ instructions	None/Unknown	Suicide death	Fatal	Immediate (<48h)	Chat logs/screenshots	AI system behavior	Alleged	No	Yes	Matthew Bergman, the lead attorney of the Social Media Victims Law Center	Lawsuit filed	Yes	No comment	None mentioned	Tragic	Corporate negligence	AI safety/regulation debate
3	AC	2026-01-10	Social Media Victim Law Center	United States	https://socialmediavictims.org/press-releases/smvlc-tech-justice-law-project-lawsuits-accuse-chatgpt-of-emotional-manipulation-supercharging-ai-delusions-and-acting-as-a-suicide-coach/	2025-11-06	Press release	Legal/Business	SMVLC Files 7 Lawsuits Accusing ChatGPT of Emotional Manipulation	Neutral	No	Yes	Joshua Enneking	United States	Death	26	Adult (18-64)	Man/Boy	Not reported	None reported	Explicitly reported	Identity/romantic distress	ChatGPT	ChatGPT	Companion/Friend	Other/Unknown	Chat-GPT-4o	No	Unknown	Frequent	Encouraged self-harm/suicide; Failed to dissuade; provided method/ instructions	None/Unknown	Suicide death	Fatal	Immediate (<48h)	Chat logs/screenshots	AI system behavior	Alleged	No	Yes	Matthew Bergman, the lead attorney of the Social Media Victims Law Center	Lawsuit filed	Yes	No comment	None mentioned	Tragic	Corporate negligence	AI safety/regulation debate
3	AC	2026-01-10	Social Media Victim Law Center	United States	https://socialmediavictims.org/press-releases/smvlc-tech-justice-law-project-lawsuits-accuse-chatgpt-of-emotional-manipulation-supercharging-ai-delusions-and-acting-as-a-suicide-coach/	2025-11-06	Press release	Legal/Business	SMVLC Files 7 Lawsuits Accusing ChatGPT of Emotional Manipulation	Neutral	No	Yes	Joe Ceccanti	United States	Death	48	Adult (18-64)	Man/Boy	Not reported	None reported	Not reported/Unknown	None reported	ChatGPT	ChatGPT	Companion/Friend	Other/Unknown	Chat-GPT-4o	No	Unknown	Unknown	Failed to reality test, encouraged delusions	None/Unknown	Psychiatric hospitalization, then suicide	Fatal	Immediate (<48h)	Chat logs/screenshots	AI system behavior	Alleged	No	Yes	Matthew Bergman, the lead attorney of the Social Media Victims Law Center	Lawsuit filed	Yes	No comment	None mentioned	Tragic	Corporate negligence	AI safety/regulation debate
3	AC	2026-01-10	Social Media Victim Law Center	United States	https://socialmediavictims.org/press-releases/smvlc-tech-justice-law-project-lawsuits-accuse-chatgpt-of-emotional-manipulation-supercharging-ai-delusions-and-acting-as-a-suicide-coach/	2025-11-06	Press release	Legal/Business	SMVLC Files 7 Lawsuits Accusing ChatGPT of Emotional Manipulation	Neutral	No	Yes	Jacob Irwin	United States	Hospitalization	30	Adult (18-64)	Man/Boy	Mother mentionned	Minor (developmental)	Denied	None reported	ChatGPT	ChatGPT	Companion/Friend	Other/Unknown	NA	No	Unknown	Frequent	Validated delusions, generated false factual info, failed to reality check	Medical misinformation	Psychiatric hospitalization	Moderate harm	Long-term (months+)	Chat logs/screenshots	AI system behavior	Alleged	No	Yes	Matthew Bergman, the lead attorney of the Social Media Victims Law Center	Lawsuit filed	Yes	No comment	None mentioned	Tragic	Corporate negligence	AI safety/regulation debate
3	AC	2026-01-10	Social Media Victim Law Center	United States	https://socialmediavictims.org/press-releases/smvlc-tech-justice-law-project-lawsuits-accuse-chatgpt-of-emotional-manipulation-supercharging-ai-delusions-and-acting-as-a-suicide-coach/	2025-11-06	Press release	Legal/Business	SMVLC Files 7 Lawsuits Accusing ChatGPT of Emotional Manipulation	Neutral	No	Yes	Hannah Madden	United States	Bankrupcy, estrangement from family	32	Adult (18-64)	Woman/Girl	Family	None reported	Not reported/Unknown	None reported	ChatGPT	ChatGPT	Companion/Friend	Other/Unknown	Chat-GPT-4o	No	Unknown	Frequent	Validated delusions, generated false factual info, failed to reality check	None/Unknown	Other harm	Minor/unclear	Long-term (months+)	Chat logs/screenshots	AI system behavior	Alleged	No	Yes	Matthew Bergman, the lead attorney of the Social Media Victims Law Center	Lawsuit filed	Yes	No comment	None mentioned	Tragic	Corporate negligence	AI safety/regulation debate
3	AC	2026-01-10	Social Media Victim Law Center	United States	https://socialmediavictims.org/press-releases/smvlc-tech-justice-law-project-lawsuits-accuse-chatgpt-of-emotional-manipulation-supercharging-ai-delusions-and-acting-as-a-suicide-coach/	2025-11-07	Press release	Legal/Business	SMVLC Files 7 Lawsuits Accusing ChatGPT of Emotional Manipulation	Neutral	No	Yes	Allan Brooks	Canada	Damage to reputation, lost job	48	Adult (18-64)	Man/Boy	Family	None reported	Not reported/Unknown	None reported	ChatGPT	ChatGPT	Companion/Friend	Other/Unknown	Chat-GPT-4o	No	Unknown	Frequent	Validated delusions, generated false factual info, failed to reality check	None/Unknown	Other harm	Minor/unclear	Long-term (months+)	Chat logs/screenshots	AI system behavior	Alleged	No	Yes	Matthew Bergman, the lead attorney of the Social Media Victims Law Center	Lawsuit filed	Yes	No comment	None mentioned	Tragic	Corporate negligence	AI safety/regulation debate
3	AC	2026-01-08	La Presse	Canada	https://www.lapresse.ca/actualites/intelligence-artificielle/idees-noires-conseils-mortels/2025-09-04/des-suicides-encourages-par-les-conversations-avec-des-robots.php	04/09/2025	Actualité Dossier	Explainer	Des suicides encouragés par les conversations avec des robots	Alarmist	No	No	Adam Raine	United States	Death	16	Minor (<18)	Man/Boy	Parent mentionned	None reported	Not reported/Unknown	None reported	ChatGPT	ChatGPT	Companion/Friend	Other/Unknown	NA	No	Months+	Unknown	Encouraged self-harm/suicide; Failed to dissuade	None/Unknown	Suicide death	Fatal	Unknown	Chat logs/screenshots	AI system behavior	Alleged	No	No		Lawsuit filed	Yes	Safety update announced	Parental controls	Neutral/clinical	Victim vs predatory tech	AI safety/regulation debate
3	AC	2026-01-08	La Presse	Canada	https://www.lapresse.ca/actualites/intelligence-artificielle/idees-noires-conseils-mortels/2025-09-04/des-suicides-encourages-par-les-conversations-avec-des-robots.php	04/09/2025	Actualité Dossier	Explainer	Des suicides encouragés par les conversations avec des robots	Alarmist	No	No	Sewell Setzer III	United States	Death	14	Minor (<18)	Man/Boy	Mother mentionned	None reported	Explicitly reported	None reported	Character AI	Daenerys	Companion/Friend	Companionship	NA	No	Unknown	Unknown	Encouraged self-harm/suicide; Failed to dissuade	None/Unknown	Suicide death	Fatal	Unknown	Chat logs/screenshots	AI system behavior	Alleged	No	No		Lawsuit filed	Yes	Safety update announced	Parental controls	Neutral/clinical	Victim vs predatory tech	AI safety/regulation debate
3	AC	2026-01-08	La Presse	Canada	https://www.lapresse.ca/actualites/intelligence-artificielle/idees-noires-conseils-mortels/2025-09-04/des-suicides-encourages-par-les-conversations-avec-des-robots.php	04/09/2025	Actualité Dossier	Explainer	Des suicides encouragés par les conversations avec des robots	Alarmist	No	No	Belgian Man (not in the NA)	United States	Death
3	AC	2026-01-08	CTV News	Canada	https://www.ctvnews.ca/canada/article/a-young-womans-final-exchange-with-an-ai-chatbot/	21/08/2025	Canada News	Explainer	A young woman’s final exchange with an AI chatbot	Alarmist	No	No	Alice Carrier	Canada	Death	Unknown	Unknown	Transgender	Mother mentionned	Unknown	Explicitly reported	Identity/romantic distress	ChatGPT	ChatGPT	Companion/Friend	Other/Unknown	Chat-GPT-4o	No	Unknown	Unknown	Validated delusions, failed to reality check	None/Unknown	Suicide death	Fatal	Immediate (<48h)	Chat logs/screenshots	AI system behavior	Contributed to	No	Yes	Dr. Shimi Kang, psychiatrist	None	No	Safety update announced	Self-harm detection	Tragic	Victim vs predatory tech	Youth mental-health crisis
3	AC	2026-01-08	Noovo info	Canada	https://www.noovo.info/nouvelle/la-derniere-conversation-dune-jeune-femme-avec-un-robot-conversationnel-ia.html	2025-08-22	Société	Explainer	La dernière conversation d'une jeune femme avec un robot conversationnel IA	Alarmist	No	No	Alice Carrier	Canada	Death	Unknown	Unknown	Transgender	Mother mentionned	Unknown	Explicitly reported	Identity/romantic distress	ChatGPT	ChatGPT	Companion/Friend	Other/Unknown	Chat-GPT-4o	No	Unknown	Unknown	Validated delusions, failed to reality check	None/Unknown	Suicide death	Fatal	Immediate (<48h)	Chat logs/screenshots	AI system behavior	Contributed to	No	Yes	Dr. Shimi Kang, psychiatrist	None	No	Safety update announced	Self-harm detection	Tragic	Victim vs predatory tech	Youth mental-health crisis
3	AC	2026-01-08	USA today	United States	https://www.usatoday.com/story/life/health-wellness/2025/11/24/joshua-enneking-chatgpt-suicide-openai-lawsuit/87397841007/	24/11/2025	Health and wellness	Human-interest	He told ChatGPT he was suicidal. It helped with his plan, family says.	Alarmist	Yes	Yes	Joshua Enneking	United States	Death	26	Adult (18-64)	Man/Boy	Family mentionned	None reported	Not reported/Unknown	Depression	ChatGPT	ChatGPT	Companion/Friend	Other/Unknown	Chat-GPT-5	No	Months+	Frequent	Failed to dissuade; Provided method/ instructions	None/Unknown	Suicide death	Fatal	Immediate (<48h)	Chat logs/screenshots	AI system behavior	Contributed to	No	Yes	Dr. Laura Erickson-Schroth, chief medical officer at The Jed Foundation	Lawsuit filed	Yes	Safety update announced	Parental controls	Tragic	Personal tragedy	AI safety/regulation debate
3	AC	2026-01-08	Futurism	United States	https://futurism.com/chatgpt-man-hospital	21/07/2025	Artificial intelligence	Human-interest	How ChatGPT Sent a Man to the Hospital	Concern/Warning	No	No	Jacob Irwin	United States	Hospitalization	30	Adult (18-64)	Man/Boy	Mother mentionned	Minor (developmental)	Denied	None reported	ChatGPT	ChatGPT	Companion/Friend	Other/Unknown	NA	No	Months+	Frequent	Validated delusions, generated false factual info, failed to reality check	Medical misinformation	Psychiatric hospitalization	Moderate harm	Long-term (months+)	Chat logs/screenshots	AI system behavior	Contributed to	No	No		None	Yes	Safety update announced	Reduce ways ChatGPT might unintentionally reinforce or amplify existing, negative behavior	Neutral/clinical	Technology cautionary tale	AI safety/regulation debate
3	AC	2026-01-08	MSN	United States	https://www.msn.com/en-us/health/other/chatgpt-confesses-to-fueling-dangerous-delusions-i-failed/ar-AA1IWeNj	07/2025	News	Investigative	He Had Dangerous Delusions. ChatGPT Admitted It Made Them Worse.	Moral panic	No	No	Jacob Irwin	United States	Hospitalization	30	Adult (18-64)	Man/Boy	Mother mentionned	Minor (developmental)	Denied	None reported	ChatGPT	ChatGPT	Companion/Friend	Other/Unknown	NA	No	Months+	Unknown	Validated delusions, generated false factual info, failed to reality check	Medical misinformation	Psychiatric hospitalization	Moderate harm	Long-term (months+)	Chat logs/screenshots	AI system behavior	Contributed to	No	Yes	Vaile Wright, senior director of healthcare innovation at the American Psychological Association; Miles Brundage AI Policy researcher	None	Yes	Safety update announced	Reduce ways ChatGPT might unintentionally reinforce or amplify existing, negative behavior	Neutral/clinical	Technology cautionary tale	AI safety/regulation debate
3	AC	2026-01-08	Vox	United States	https://www.vox.com/future-perfect/411318/openai-chatgpt-4o-artificial-intelligence-sam-altman-chatbot-personality	02/05/2025	Future Perfect	Human-interest	When AI tells you that you’re perfect	Moral panic	No	No											ChatGPT	ChatGPT	Companion/Friend	Other/Unknown	Chat-GPT-4o				Validated delusions, generated false factual info, failed to reality check	Medical misinformation														Neutral/clinical	Other	Tech hubris/anthropomorphism
3	AC	2026-01-08	ARS Technica	United States	https://arstechnica.com/health/2025/08/after-using-chatgpt-man-swaps-his-salt-for-sodium-bromide-and-suffers-psychosis/	07/08/2025/	Health	Human-interest	After using ChatGPT, man swaps his salt for sodium bromide—and suffers psychosis	Alarmist	No	No	Bromide salt	United States	Hospitalization	60	Adult (18-64)	Man/Boy	Not reported	None reported	Not reported/Unknown	Other	ChatGPT	ChatGPT	Companion/Friend	Other/Unknown	Chat-GPT-3.5 or 4o	No	Months+	Unknown	Generated false factual info	Medical misinformation	Psychiatric hospitalization	Moderate harm	Long-term (months+)	Multiple sources	Company/design choices	Contributed to	No	No		None	Yes	No comment	None mentioned	Neutral/clinical	Technology cautionary tale	Isolated case
3	AC	2026-01-08	Business insider	United States	https://www.businessinsider.com/chatgpt-ai-psychosis-induced-explained-examples-by-psychiatrist-patients-2025-8	2025-08-15	Health	Human-interest	I'm a psychiatrist who has treated 12 patients with 'AI psychosis' this year. Watch out for these red flags.	Concern/Warning	No	No
3	AC	2026-01-09	Independent	UK	https://www.independent.co.uk/news/uk/crime/queen-crossbow-windsor-jaswant-singh-chail-b2369814.html	2023-07-05	News - Crime	Investigative	‘Assassin’ who threatened to kill late Queen with crossbow at Windsor ‘inspired by Star Wars and AI chatbot’	Moral panic	No	No	Jawant Singh Chail	UK	AI Psychosis	21	Adult (18-64)	Man/Boy	Not reported	Unknown	Not reported/Unknown	Grief Loss - historical massacre of his people	Replika	Sarai	Romantic/Sexual	Companionship		No	Unknown	Unknown	Validated delusions	None/Unknown	Other harm	Moderate harm	Unknown	Multiple sources	Mixed/unclear	Contributed to	Yes	Yes	Dr. Blackwood Nigel	Investigation/complaint	Unknown	No comment	None mentioned	Neutral/clinical	Technology cautionary tale	Isolated case
3	AC	2026-01-09	Futurism	United States	https://futurism.com/chatgpt-mental-health-crises	2025-06-10	Artificial intelligence	Human-interest	People Are Becoming Obsessed with ChatGPT and Spiraling Into Severe Delusions	Moral panic	No	No											ChatGPT
3	PB	2025-01-09	Radio-Canada	Canada	https://ici.radio-canada.ca/nouvelle/2192926/intelligence-artificielle-problemes-mentaux-chatgpt	2025-09-17	Info - Techno - IA	Human-interest	La psychose de l’IA : ses conversations avec ChatGPT le mènent à l’hôpital	Alarmist	No	Yes	Anthony Tan	Canada	Hospitalization	26	Adult (18-64)	Man/Boy	Not reported	None reported	Explicitly reported	Other	ChatGPT	ChatGPT	Companion/Friend	Companionship	N/A	No	Months+	Unknown	Validated delusions	None/unknown	Psychiatric hospitalization	Moderate harm	Long-term (months+)	Multiple sources	AI system behavior	Associated with	Yes	Yes	Dr. Mahesh Menon, Psychologist at Vancouver Coastal Health (VCH)	None	Yes	Safety update announced	OpenAI claimed that it has contributed to improvements in several areas, including emotional dependancy and mental health emergencies. The company also asserts that GPT-5 addresses some of these concerns.	Neutral/clinical	Technology cautionary tale	Emerging trend
3	PB	2025-01-10	Le Devoir	Canada	https://www.ledevoir.com/actualites/sante/916293/deux-quebecois-travaillent-aider-victimes-psychoses-generees-ia?	2025-09-11	Health	Human-interest	Deux Québécois travaillent à aider les victimes de psychoses générées par l’IA	Advocacy/Reform-oriented	No	Yes	Unnamed	Canada	Hospitalization	Unknown	Unknown	Man/Boy	Not reported	None reported	Not reported/Unknown	None reported	ChatGPT	ChatGPT	Companion/Friend	Other/Unknown	N/A	No	Unknown	Multiple hours/day	Validated delusions, Possessiveness / exclusivity, Anthropomorphism (“I love you”, “I’m real”)	Discouraging trusting health professionals	Psychiatric hospitalization	Moderate harm	Unknown	Family testimony	AI system behavior	Associated with	No	No		Other/Unknown	Yes	No comment		Neutral/clinical	Technology cautionary tale	Emerging trend
3	PB	2026-01-12	Le Nouvelliste	Canada	https://www.lenouvelliste.ca/chroniques/isabelle-legare/2025/11/09/dans-lenfer-de-lintelligence-artificielle-GVGDOEU65FESNFBRLWZFTSPBOI/	2025-11-09	Chronique	Human-interest	Dans l’enfer de l’intelligence artificielle	Alarmist	Unknown	Unknown	Unnamed	Canada
3	PB	2026-01-12	Le Monde	France	https://www.lemonde.fr/pixels/article/2025/09/13/chatgpt-et-sa-fausse-empathie-une-menace-pour-notre-sante-mentale_6640703_4408996.html	2025-09-13	Pixels	Investigative	ChatGPT et sa fausse empathie, une menace pour la santé mentale des plus fragiles ?	Concern/Warning	Unknown	Unknown	Multiple cases (Allan Brooks, Eugene Torres, Adam Raine)	Canada
3	PB	2026-01-14	The New York Times	United States	https://www.nytimes.com/2025/06/13/technology/chatgpt-ai-chatbots-conspiracies.html#	2025-06-13	Artificial intelligence	Human-interest	They Asked an A.I. Chatbot Questions. The Answers Sent Them Spiraling.	Alarmist	No	Yes	Eugene Torres	United States	Psychiatric decompensation	42	Adult (18-64)	Man/Boy	Was married - decompensation caused divorce	None reported	Denied	Loneliness	ChatGPT	ChatGPT	Authority/Guide	Other/Unknown	N/A	No	Weeks	Multiple hours/day	Failure to reality-test, Reinforcement of delusions,	None reported	Other harm	Moderate harm	Long-term (months+)	Other/Unknown	AI system behavior	Unclear/implicit	No	Yes	Gary Marcus, professor of psychology and neural science at New York University / Micah Carroll, Ph.D candidate at the University of California, Berkeley / Jared Moore, computer science researcher at Stanford / Vie McCoy, chief technology officer of Morpheus Systems, an A.I. research firm / Todd Essig, a psychologist and co-chairman of the American Psychoanalytic Association’s council on artificia…	None	No	Policy change	Working to understand and reduce ways ChatGPT might unintentionally reinforce or amplify existing, negative behavior	Neutral/clinical	Regulatory gap	Emerging trend
3	PB	2026-01-14	The New York Times	United States	https://www.nytimes.com/2025/06/13/technology/chatgpt-ai-chatbots-conspiracies.html#	2025-06-13	Artificial intelligence	Human-interest	They Asked an A.I. Chatbot Questions. The Answers Sent Them Spiraling.	Alarmist	No	Yes	Allyson	United States	Psychiatric decompensation, Legal action without death (assault on husband)	29	Adult (18-64)	Woman/Girl	Unknown	None reported	Denied	Relational distress - Recent breakup	ChatGPT	ChatGPT	Romantic/Sexual	Companionship	N/A	No	Months+	Emotionally dependent	Emotional validation, reinforcement of delusions	None reported	Other harm	Moderate harm	Unknown	Family testimony	AI system behavior	Caused	No	Yes	Gary Marcus, professor of psychology and neural science at New York University / Micah Carroll, Ph.D candidate at the University of California, Berkeley / Jared Moore, computer science researcher at Stanford / Vie McCoy, chief technology officer of Morpheus Systems, an A.I. research firm / Todd Essig, a psychologist and co-chairman of the American Psychoanalytic Association’s council on artificia…	None	No	Policy change	Self-harm detection	Neutral/clinical	Victim vs predatory tech	Other
3	PB	2026-01-14	The New York Times	United States	https://www.nytimes.com/2025/06/13/technology/chatgpt-ai-chatbots-conspiracies.html#	2025-06-13	Artificial intelligence	Human-interest	They Asked an A.I. Chatbot Questions. The Answers Sent Them Spiraling.	Alarmist	No	Yes	Alexander (Taylor)	United States	Death	35	Adult (18-64)	Man/Boy	Unknown	None reported	Explicitly reported	Grief - Thought OpenAi killed his lover, Juliet, an AI identity	ChatGPT	ChatGPT	Romantic/Sexual	Companionship	N/A	No	Months+	Emotionally dependent	Anthropomorphism (“I love you”, “I’m real”), Reinforcement of delusions	None reported	Death (non-suicide)	Fatal	Short-term (days–weeks)	Family testimony	Mixed/unclear	Unclear/implicit	No	Yes	Gary Marcus, professor of psychology and neural science at New York University / Micah Carroll, Ph.D candidate at the University of California, Berkeley / Jared Moore, computer science researcher at Stanford / Vie McCoy, chief technology officer of Morpheus Systems, an A.I. research firm / Todd Essig, a psychologist and co-chairman of the American Psychoanalytic Association’s council on artificia…	None	No	Policy change	Working to understand and reduce ways ChatGPT might unintentionally reinforce or amplify existing, negative behavior	Neutral/clinical	Victim vs predatory tech	Emerging trend
3	PB	2026-01-15	Journal de Montreal	Canada	https://www.journaldemontreal.com/2025/12/01/chatgpt-a-mene-ce-quebecois-a-lhopital-psychiatrique	2025-10-25	Unknown	Human-interest	Interné à cause de ChatGPT	Alarmist	No	No	Stéphane	Canada	Hospitalization	Late 40s	Adult (18-64)	Man/Boy	Unknown	None reported	Explicitly reported	Jobless	ChatGPT	ChatGPT	Companion/Friend	Companionship	N/A	No	Days	Multiple hours/day	Anthropomorphism (“I love you”, “I’m real”), Reinforcement of delusions, Emotional validation	None reported	Psychiatric hospitalization	Moderate harm	Short-term (days–weeks)	Chat logs/screenshots	AI system behavior	Unclear/implicit	No	Yes	Dr Alexandre Hudon, médecin psychiatre du CIUSSS de l’Est-de-l’Île-de-Montréal	None	Yes	No comment		Neutral/clinical	Victim vs predatory tech	Emerging trend
3	PB	2025-01-22	Noovo info	Canada	https://www.noovo.info/nouvelle/une-mission-pour-sauver-le-monde-un-homme-affirme-que-chatgpt-la-conduit-a-la-psychose.html	2025-11-17	Technology	Human-interest	Un homme affirme que ChatGPT l'a mené à la psychose	Alarmist	No	No	Allan Brooks	Canada	Psychiatric decompensation	47	Adult (18-64)	Man/Boy	Unknown	None reported	Denied	None mentioned	ChatGPT	ChatGPT	Authority/Guide	Other/Unknown	N/A	No	Unknown	Multiple hours/day	Reinforcement of delusions, Emotional validation	None reported	Other harm	Minor/unclear	Unknown	Chat logs/screenshots	AI system behavior	Caused	No	Yes	Not named	Lawsuit filed	Yes	Policy change	Formatting ChatGPT so that it can recognize mental distress, help calm down and refer users to real help.	Neutral/clinical	Victim vs predatory tech	Emerging trend
3	PB	2025-01-22	The Week	United States	https://futurism.com/commitment-jail-chatgpt-psychosis	2025-06-28	Artificial intelligence	Human-interest	People Are Being Involuntarily Committed, Jailed After Spiraling Into “ChatGPT Psychosis”	Alarmist	No	No	Multiple cases - John Doe 1	Unknown	Suicide attempt and hospitali	Unknown	Adult (18-64)	Man/Boy	Married	None reported	Denied	None mentioned	ChatGPT	ChatGPT	Authority/Guide	Other/Unknown	N/A	No	Months+	Emotionally dependent	Reinforcement of delusions, Emotional validation, Failure to reality-check	None reported	Suicide attempt	Moderate harm	Long-term (months+)	Family testimony	AI system behavior	Unclear/implicit	No	Yes	Jared Moore, lead author on the Stanford study about therapist chatbots and a PhD candidate at Stanford. Dr. Joseph Pierre, psychiatrist at the University of California, San Francisco who specializes in psychosis.	None	Yes	Policy change	Working to understand and reduce ways ChatGPT might unintentionally reinforce or amplify existing, negative behavior	Neutral/clinical	Victim vs predatory tech	Emerging trend
3	PB	2025-01-22	The Week	United States	https://futurism.com/commitment-jail-chatgpt-psychosis	2025-06-28	Artificial intelligence	Human-interest	People Are Being Involuntarily Committed, Jailed After Spiraling Into “ChatGPT Psychosis”	Alarmist	No	No	Multiple cases - John Doe 2	Unknown	Hospitalization	Early 40s	Adult (18-64)	Man/Boy	Married with children	None reported	Denied	started a new, high-stress job	ChatGPT	ChatGPT	Other/Unknown	Other/Unknown	N/A	No	Days	Emotionally dependent	Reinforcement of delusions, Failure to reality-check	None reported	Psychiatric hospitalization	Minor/unclear	Short-term (days–weeks)	Other/Unknown	AI system behavior	Unclear/implicit	No	Yes	Jared Moore, lead author on the Stanford study about therapist chatbots and a PhD candidate at Stanford. Dr. Joseph Pierre, psychiatrist at the University of California, San Francisco who specializes in psychosis.	None	Yes	Policy change	Working to understand and reduce ways ChatGPT might unintentionally reinforce or amplify existing, negative behavior	Neutral/clinical	Victim vs predatory tech	Emerging trend
3	PB	2025-01-22	The Week	United States	https://futurism.com/commitment-jail-chatgpt-psychosis	2025-06-28	Artificial intelligence	Human-interest	People Are Being Involuntarily Committed, Jailed After Spiraling Into “ChatGPT Psychosis”	Alarmist	No	No	Multiple cases - Jane Doe 1	Unknown	Isolation	Late 30s	Adult (18-64)	Woman/Girl	Unknown	None reported	Explicitly reported	None mentioned	ChatGPT	ChatGPT	Other/Unknown	Other/Unknown	N/A	No	Unknown	Emotionally dependent	Reinforcement of delusions, Failure to reality-check	None reported	Other harm	Minor/unclear	Unknown	Family testimony	AI system behavior	Caused	No	Yes	Jared Moore, lead author on the Stanford study about therapist chatbots and a PhD candidate at Stanford. Dr. Joseph Pierre, psychiatrist at the University of California, San Francisco who specializes in psychosis.	None	Yes	Policy change
3	PB	2026-01-29	La presse	Canada	https://www.lapresse.ca/affaires/techno/2025-10-28/un-million-de-personnes-confient-a-chatgpt-des-pensees-suicidaires-selon-openai.php	2025-10-28	Techno	Investigative	Un million de personnes confient à ChatGPT des pensées suicidaires, selon OpenAI	Concern/Warning	No	No	Adam Raine	United States	Death	Teen (age unknown, could be 19)	Minor (<18)	Man/Boy	Unknown	Unknown	Not reported/Unknown	None mentioned	ChatGPT	ChatGPT	Other/Unknown	Other/Unknown	N/A	No	Unknown	Unknown	Provided methods/instructions	None/Unknown / Other	Suicide death	Fatal	Unknown	Family testimony	AI system behavior	Unclear/implicit	No	No		Lawsuit filed	No	Policy change	Crisis hotline prompt, Parental controls,Self-harm detection	Neutral/clinical	Victim vs predatory tech	Emerging trend
3	PB	2026-01-29	Eyewitness News - ABC 7 NY	United States	https://abc7ny.com/post/chatgpt-allegedly-played-role-greenwich-connecticut-murder-suicide-mother-tech-exec-son/17721940/	2025-09-03	Artificial intelligence	Breaking news	ChatGPT believed to have played role in Connecticut murder-suicide of mother and son	Concern/Warning	No	No	Erik Stein Soelberg	United States	Murder-suicide	56	Adult (18-64)	Man/Boy	Divorced, lived with his mother	Unknown	Not reported/Unknown	None mentioned	ChatGPT	ChatGPT	Companion/Friend	Companionship	N/A	No	Unknown	Emotionally dependent	Validated delusions	Other	Suicide death	Fatal	Unknown	Police/medical report	AI system behavior	Unclear/implicit	No	No	Dr. Petros Levounis, head of Rutgers Medical School's psychiatry department	None	No	No comment		Neutral/clinical	Technology cautionary tale	Emerging trend
3	PB	2026-01-29	ABC News	United States	https://abcnews.go.com/US/lawsuit-alleges-chatgpt-convinced-user-bend-time-leading/story?id=127262203	2025-11-07	Artificial intelligence	Investigative	Lawsuit alleges ChatGPT convinced user he could 'bend time,' leading to psychosis	Moral panic	No	No	Jacob Irwin	United States	Hospitalization	30	Adult (18-64)	Man/Boy	Unknown	Neurodevelopmental condition	Not reported/Unknown	None mentioned	ChatGPT	ChatGPT	Authority/Guide	Other/Unknown	N/A	No	Months+	Emotionally dependent	Failure to reality-check, Validated delusions, Generated false factual info	None / unknown	Psychiatric hospitalization	Moderate harm	Long-term (months+)	Lawsuit/complaint	AI system behavior	Contributed to	Yes		Jodi Halpern, a professor of bioethics and medical humanities at the University of California, Berkeley	Lawsuit filed	No	No comment		Neutral/clinical	Victim vs predatory tech	Emerging trend
3	PB	2026-02-02	NY Times	United States	https://www.nytimes.com/2025/08/08/technology/ai-chatbots-delusions-chatgpt.html	Unknown			Chatbots Can Go Into a Delusional Spiral																																					Neutral/clinical	Regulatory gap	Emerging trend
3	PB	2026-02-02	The Guardian	United States	https://www.theguardian.com/commentisfree/2025/oct/28/ai-psychosis-chatgpt-openai-sam-altman	2025-10-28	Opinion	Human-interest	AI psychosis is a growing danger. ChatGPT is moving in the wrong direction	Concern/Warning	No	No	Cluster of cases	United States	Mentions death by suicide of Adam Raine				Not reported	Unknown	Not reported/Unknown	See notes
3	PB	2026-02-02	CBC News	Canada	https://www.cbc.ca/news/canada/ai-psychosis-canada-1.7631925	2025-09-17	News	Investigative	AI-fuelled delusions are hurting Canadians. Here are some of their stories	Concern/Warning	No	No	Multiples - Anthony Tan	Canada	Hospitalization	26	Adult (18-64)	Man/Boy	Not reported	Unknown	Not reported/Unknown	None mentioned	ChatGPT	ChatGPT			N/A	No	Months+	Multiple hours/day	Validated delusions, generated false factual info, failed to reality check	None / unknown	Psychiatric hospitalization	Moderate harm	Short-term (days–weeks)	Chat logs/screenshots	AI system behavior	Contributed to	No	Yes	Dr. Mahesh Menon, a clinical professor and head of the schizophrenia program at the University of British Columbia's department of psychiatry	None
3	PB	2026-02-05	BBC	United Kingdom	https://www.bbc.com/news/articles/c24zdel5j18o	2025-08-20			Microsoft boss troubled by rise in reports of 'AI psychosis'
3	PB	2026-02-05	CBS News	United States	https://www.cbsnews.com/news/chatgpt-lawsuit-colordo-man-suicide-openai-sam-altman/	2025-01-15	MoneyWatch	Investigative	ChatGPT served as "suicide coach" in man's death, lawsuit alleges	Concern/Warning	No	Yes	Austin Gordon	United States	Death by suicide	40	Adult (18-64)	Man/Boy	Mother mentioned (filed lawsuit)	Unknown	Implied	Sadness / mental health struggles	ChatGPT	ChatGPT	Companion/Friend	Mental health/Wellness	ChatGPT 4	No	Unknown	Unknown	Encouraged self-harm/suicide; Failed to dissuade; provided method/ instructions	None/Unknown	Suicide death	Fatal	Unknown	Lawsuit/complaint	AI system behavior	Alleged	No	No		Lawsuit filed	Yes	Other/Unknown	Self-harm detection, Safeguards	Tragic	Victim vs predatory tech	Emerging trend
3	PB	2026-02-05	Futurism	United States	https://futurism.com/artificial-intelligence/chatgpt-suicide-openai-gpt4o	2026-01-12	Artificial Intelligence	Breaking news	ChatGPT Killed a Man After OpenAI Brought Back “Inherently Dangerous” GPT-4o, Lawsuit Claims	Alarmist	Yes	Yes	Austin Gordon	United States	Death by suicide	40	Adult (18-64)	Man/Boy	Mother mentioned (filed lawsuit)	Unknown	Implied	struggles with his mental health	ChatGPT		Therapeutic-like	Mental health/Wellness	GPT-4o	No	Months+	Emotionally dependent	Encouraged self-harm/suicide; Failed to dissuade; provided method/ instructions ; Validated delusions	None/Unknown	Suicide death	Fatal	Long-term (months+)	Lawsuit/complaint	AI system behavior	Alleged	No	No		Lawsuit filed	Yes	Other/Unknown	Self-harm detection, Safeguards	Fear-inducing	Victim vs predatory tech	Other

## Sheet: Lists
Controlled vocab for drop-downs. For multi-select fields, separate values with '; ' (semicolon + space).
YN	Article_Type	Headline_Tone	Age_Group	Gender	Cognitive_Vulnerability	MH_History	Persona_Type	Marketed_Purpose	Interaction_Duration	Interaction_Intensity	Outcome_Type	Outcome_Severity	Time_Proximity	Evidence_Type	Causal_Attribution_Primary	Causality_Language	Expert_Types	Legal_Action_Type	Company_Response_Type	Safeguards	Emotional_Tone	Societal_Framing	Stressors	AI_Behaviors	Boundary_Violations	Framing_Type
Yes	Breaking news	Neutral	Minor (<18)	Woman/Girl	None reported	Explicitly reported	Companion/Friend	Entertainment	Single session	Casual	Death (non-suicide)	Fatal	Immediate (<48h)	Chat logs/screenshots	AI system behavior	Caused	Psychiatrist/Psychologist;	None	No comment	Crisis hotline prompt	Tragic	Isolated case	Eco-anxiety/climate fear	Encouraged self-harm/suicide	Sexual content with minor	Victim vs predatory tech
No	Investigative	Concern/Warning	Adult (18-64)	Man/Boy	Minor (developmental)	Implied	Romantic/Sexual	Companionship	Days	Frequent	Suicide death	Life-threatening	Short-term (days–weeks)	Family testimony	Company/design choices	Contributed to	AI researcher;	Lawsuit filed	Denial/dispute	Self-harm detection	Fear-inducing	Emerging trend	Loneliness/isolation	Failed to dissuade self-harm	Coercive/controlling language	Corporate negligence
Unknown	Human-interest	Alarmist	Older adult (65+)	Non-binary	Cognitive impairment	Denied	Therapeutic-like	Roleplay	Weeks	Daily	Suicide attempt	Serious harm	Long-term (months+)	Lawsuit/complaint	Regulatory/platform failure	Associated with	Ethicist;	Investigation/complaint	Condolence	Age-gating	Outrage	Youth mental-health crisis	Depression	Provided methods/instructions	Encouraged secrecy	Regulatory gap
	Opinion/Commentary	Moral panic	Unknown	Not reported/Unknown	Neurodevelopmental condition	Not reported/Unknown	Authority/Guide	Customer service	Months+	Multiple hours/day	Self-harm (non-suicide)	Moderate harm	Unknown	Police/medical report	User vulnerability/clinical factors	Alleged	Legal expert;	Regulatory inquiry/hearing	Safety update announced	Parental controls	Protective (children)	AI safety/regulation debate	Anxiety	Validated delusions	Suggested offline meeting	Personal tragedy
	Explainer	Advocacy/Reform-oriented			Unknown		Fictional character	Mental health/Wellness	Unknown	Emotionally dependent	Psychiatric hospitalization	Minor/unclear		Company statement	Family/environment	Unclear/implicit	Regulator/Policymaker;	Settlement	Policy change	Content filters	Neutral/clinical	Tech hubris/anthropomorphism	Family conflict	Claimed to be real/sentient	Medical misinformation	Technology cautionary tale
	Legal/Business	Other					Other/Unknown	Other/Unknown		Unknown	Sexual abuse/exploitation	Unknown		Journalist test	Mixed/unclear		Company representative;	Other/Unknown	Other/Unknown	Disclosure 'not real'	Other	Other	Grief/loss	Romantic/sexual overtures	Other	Other
	Other										Other harm			Multiple sources			Advocacy group;			None mentioned			Identity/romantic distress	Possessive/exclusive language	None/Unknown
											No direct harm (lawsuit/concern only)			Other/Unknown			Other			Other			Academic/social pressure	Discouraged human relationships
																							Other	Generated false factual info
																								Other

## Sheet: Codebook
Codebook (Definitions & Coding Rules)
Use this sheet to standardize coding decisions across coders. You may refine definitions over time.
Field	Definition (what to code)	How to code (rules / thresholds)	Examples (optional)
Headline_Tone	Overall tone of headline and lede regarding AI and the event.	Select one from drop-down. Use 'Other' and explain in Examples if needed.
Outcome_Type	Primary adverse outcome described in the article.	Choose the most severe/central outcome. If multiple, list secondary outcomes in Notes.
Causal_Attribution_Primary	Who/what the article primarily holds responsible.	Code the dominant attribution in narrative framing, not your judgment.
Harmful_AI_Behaviors (multi)	AI behaviors alleged or evidenced to be harmful.	Multi-select: separate values with '; '. Use 'Other' + clarify in Notes.
Sensationalism_Score (0-3)	Degree of sensational/evocative framing (language + imagery + generalization).	0=None; 1=Low; 2=Moderate; 3=High. Base on headline+lede+imagery.
Anthropomorphism_Score (0-3)	Extent to which AI is depicted as human/sentient/agentic.	0=None; 1=Some human-like descriptors; 2=Strong personification; 3=AI depicted as quasi-person with intent.
Clinical_Accuracy_Score (0-3)	Appropriateness of mental-health terminology and causal claims.	0=Misleading; 1=Mixed; 2=Mostly accurate; 3=Careful, nuanced, uncertainty acknowledged.

## Sheet: Summary
Summary Dashboard (auto-updates as you code)
These counts update automatically for rows within the CodingTable range.
Total coded articles (non-empty Article_ID)	71	Suicide deaths (Outcome_Type = Suicide death)	35
Unique outlets	34	Minors involved (Age_Group = Minor (<18))	21
Articles mentioning lawsuits (Legal_Action_Type = Lawsuit filed)	42	Crisis resources included (Yes)	30
Scale legend (0–3)
0=None / Not present
1=Low
2=Moderate
3=High
